# Supplementary material for: A comprehensive examination of mental health in patients with head and neck cancer: systematic review and meta-analysis
Source: JNCI Cancer Spectr. 2024 May 3;8(3):pkae031. doi: 10.1093/jncics/pkae031 (PMC11149920; doi:10.1093/jncics/pkae031)
Supplement: pkae031_Supplementary_Data [file pkae031_supplementary_data.zip]

Archive with 1 entries (1 files):
- suppl_data/Supplementary Material_Final -Track Changes.docx
